# Supplementary material for: Higher-order interactions enhance the latitudinal tree diversity gradient
Source: Nature. 2026 Apr 29;653(8114):433–8. doi: 10.1038/s41586-026-10434-6 (PMC13171435; doi:10.1038/s41586-026-10434-6)
Supplement: Supplementary file 3 — Summary information of the 32 forest plots. [file 41586_2026_10434_MOESM3_ESM.xlsx]

## Sheet: Table S1
Plot	Code	Source	Latitude	Longitude	Size (ha)	Census Period	PIs/Contacts	Funding and References
Badagongshan	BDGS	ForestGEO/CForBio	29.77	110.09	25	2016-2021	Jiang Mingxi mxjiang@wbgcas.cn
Baishanzu	BSZ	ForestGEO	27.761	119.198	25	2015-2020	Fangliang He fhe@ualberta.ca Minhua Zhang mhzhang@des.ecnu.edu.cn
Barro Colorado Island	BCI	ForestGEO	9.1543	-79.8461	50	2010-2015	-	data are available at https://doi.org/10.15146/5xcp-0d46 Condit, Richard et al. (2019), Complete data from the Barro Colorado 50-ha plot: 423617 trees, 35 years. The BCI forest dynamics research project was made possible by National Science Foundation grants to Stephen P. Hubbell: DEB-0640386, DEB-0425651, DEB-0346488, DEB-0129874, DEB-00753102, DEB-9909347, DEB-9615226, DEB-9615226, DEB-9405933,…
Changbaishan	CBS	ForestGEO/CForBio	42.3833	128.083	25	2009-2014	Zhanqing Hao hzq@iae.ac.cn Xugao Wang wangxg@iae.ac.cn
Chebaling	CBL	CForBio	24.6833	114.167	20	2016-2022	Chengjin Chu chuchjin@mail.sysu.edu.cn
Danum Valley	Danum	ForestGEO	5.1019	117.688	50	2013-2018	David Burslem d.burslem@abdn.ac.uk Michael O'Brien mikey.j.obrien@gmail.com Glen Reynolds glen.searrp@me.com	The Danum plot is a core project of the Southeast Asia Rain Forest Research Partnership (SEARRP). We thank SEARRP partners, especially Yayasan Sabah for their support, and HSBC Malaysia and the University of Zurich for funding. We are grateful to the research assistants who are conducting the census, in particular the team leader Alex Karolus, and to Mike Bernados and Bill McDonald for species id…
Dinghushan	DHS	ForestGEO/CForBio	23.1695	112.511	20	2010-2015	Wanhui Ye why@scib.ac.cn Juyu Lian lianjy@scbg.ac.cn	NSFC-Guangdong joint Fund, Grant/Award Number: U23A20156
Donglingshan	DLS	ForestGEO/CForBio	39.9566	115.425	20	2010-2015	Yan Zhu zhuyan@ibcas.ac.cn	the State Key Laboratory of Vegetation and Environmental Change, Chinese Academy of Sciences (Y7206F1016); the NSF-China (32271614; 31870408); the Strategic Priority Research Program of Chinese Academy of Sciences (XDB31000000); the National Key Research and Development Program of China grant 2017YFA0605103.
Fenglin	FL	CForBio	48.12	129.18	30	2014-2019	Guangze Jin taxus@126.com
Gutianshan	GTS	ForestGEO/CForBio	29.25	118.117	24	2010-2015	Xiangcheng Mi mixiangcheng@ibcas.ac.cn Haibao Ren renhb@ibcas.ac.cn Mingjian Yu fishmj@zju.edu.cn Keping Ma kpma@ibcas.ac.cn	NSFC(32371610)
Heishiding	HSD	ForestGEO	23.27	111.53	50	2012-2017	Chengjin Chu chuchjin@mail.sysu.edu.cn Fangliang He fhe@ualberta.ca
La Planada	LaPlanada	ForestGEO	1.1558	-77.9935	25	1998-2002	-	data are available at http://www.ctfs.si.edu/site/La+Planada, accessed 2016 Investigación de Recursos Biológicos Alexander von Humboldt, Colombia
Liangshui.BKPF	LS.BKPF	CForBio	47.2	128.85	9	2010-2015	Guangze Jin taxus@126.com
Liangshui.SVF	LS.SVF	CForBio	47.18	128.88	9.12	2011-2016	Guangze Jin taxus@126.com
Lilly Dickey Woods	LillyDickey	ForestGEO	39.2359	-86.2181	25	2012-2017	Daniel J. Johnson johnson.daniel@ufl.edu Keith Clay clay@tulane.edu Richard Phillips rpp6@indiana.edu	The data collection work was partially supported by the USDA National Institute of Food and Agriculture, McIntire Stennis projects 1007080 to DJJ.
Luquillo	Luquillo (Luq LFDP)	ForestGEO	18.3262	-65.816	16	2011-2016	Jill Thompson jiom@ceh.ac.uk María Uriarte mu2126@columbia.edu Jess Zimmerman jesskz@ites.upr.edu	This research was supported by grants BSR-8811902, DEB 9411973, DEB 0080538, DEB 0218039, DEB 0620910, DEB 0963447 and DEB-129764 from NSF to the Department of Environmental Science, University of Puerto Rico, and to the International Institute of Tropical Forestry USDA Forest Service, as part of the Luquillo Long-Term Ecological Research Program. The Andrew Mellon Foundation, U.S. Forest Service…
Mo Singto	Mosingto	ForestGEO	14.433	101.35	30	2010-2015	Warren Brockelman wybrockelman@gmail.com Anuttara Nathalang anuttara.nat@nstda.or.th
Nabanhe	NBH	CForBio	22.2333	100.6	20	2017-2022	Luxiang Lin linluxa@xtbg.ac.cn	Funded by Major Program for Basic Research Project of Yunnan Province (202101BC070002) Shi GS, Liu F, Chen D, Deng Y, Lin LX (2021) Species composition and community classification of the 20-ha tropical seasonal rainforest dynamics monitoring plot in the Naban River, Yunnan. Biodiversity Science, 29, 10–20. doi: 10.17520/biods.2020138.
Palanan	Palanan	ForestGEO	17.0402	122.388	16	2005-2010	Lillian Jennifer V. Rodriguez lvrodriguez@up.edu.ph Edwino S. Fernando esfernando@up.edu.ph	Reference: Co LL, Lagunzad DA, LaFrankie JV, Bartolome NA, Molina JE, Yap SL, Garcia HG, Bautista JP, Gumpal EC, Araño RR, Davies SJ. 2004. Palanan forest dynamics plot, Philippines. In: Losos SC, Leigh EG Jr (eds), Tropical Forest Diversity and Dynamism: Findings from a Large-Scale Plot Network, pp. 574–584. University of Chicago Press, Chicago, USA
Pasoh	Pasoh	ForestGEO	2.982	102.313	50	2005-2010	Yao Tze Leong yaotzeleong@frim.gov.my Musalmah Nasardin musalmah@frim.gov.my	Data from the Pasoh Forest Dynamic Plot was provided by the Forest Research Institute Malaysia-Forest Global Earth Observatory, Smithsonian Tropical Research Institute collaborative research project. Negeri Sembilan Forestry Department is the custodian of Pasoh Forest Reserve and we acknowledge the department for preserving the forest.
Rabi	Rabi	ForestGEO	-1.9246	9.88	25	2012-2017	Alfonso Alonso alonsoa@si.edu Pulchérie Bissiengou bissiengou_p@yahoo.fr Herve Roland Memiaghe hrmemiaghe03@gmail.com Nestor Engone Obiang engoneobiangnestor@gmail.com Anna Feistner feistnera@si.edu	The Herbier National du Gabon of the Institut de Pharmacopée et de Médecine Traditionnelle (IPHAMETRA) and the Institut de Recherche en Ecologie Tropicale (IRET) supported and contributed to establishing the plot, under research permit N°AR0001/10/MENESRSI/ CENAREST/CG/CST/CSAR. Funding: National Zoo and Conservation Biology Institute, Smithsonian ForestGEO, Assala Gabon, La Compagnie des Bois du…
Scotty Creek	Scotty	ForestGEO	61.3	-121.3	9.6	2013-2018	Jennifer Baltzer jbaltzer@wlu.ca	Funding: Natural Science and Engineering Research Council of Canada, Canada Foundation for Innovation, Canada Research Chairs, Canadian Foundation for Climate and Atmospheric Science, the Global Water Futures project Northern Water Futures, and the Northern Scientific Training Program. The Government of the Northwest Territories –Laurier Partnership provided important logistical support. Papers: …
Sinharaja	Sinharaja	ForestGEO	6.4023	80.4023	25	2002-2007	Sisira Ediriweera sisira@uwu.ac.lk	Funded by the Smithsonian ForestGEO. We thank the Uva Wellassa University, the University of Peradeniya, and the Forest Department of Sri Lanka for administrative support and the field staff.
Smithsonian Conservation Biology Institute	SCBI	ForestGEO	38.8935	-78.1454	25.6	2013-2018	Kristina J. Anderson-Teixeira TeixeiraK@si.edu Norm Bourg n_bourg@hotmail.com William McShea McSheaW@si.edu	Bourg, N. A., W. J. McShea, J. R. Thompson, J. C. McGarvey, and X. Shen. 2013. Initial census, woody seedling, seed rain and stand structure data for the SCBI SIGEO Large Forest Dynamics Plot. Ecology, 94:2111 and Ecological Archives EO94-195.
Smithsonian Environmental Research Center	SERC	ForestGEO	38.8891	-76.5594	16	2009-2014	Sean McMahon mcmahons@si.edu Parker Geoffrey parkerg@si.edu Jessica Shue shuej@si.edu	McMahon, Sean M.; Shue, Jessica; Parker, Geoffrey G. (2023). SERC ForestGEO inventory census data. Smithsonian Environmental Research Center. Dataset. https://doi.org/10.25573/serc.24747231.v2
Tiantongshan	TTS	ForestGEO/CForBio	29.8116	121.783	20	2010-2015	Xihua Wang xhwang@des.ecnu.edu.cn Guochun Shen gcshen@des.ecnu.edu.cn	NSFC (32271596) Yang et al. 2011. Community structure and species composition of an evergreen broadleaved forest in Tiantong’s 20 ha dynamic plot, Zhejiang Province, eastern China. Biodiversity Science, 19:251-223.
Tyson Research Center	Tyson	ForestGEO	38.5178	-90.5575	20	2013-2018	Jonathan Myers jamyers@wustl.edu	Funding: Funding for the Tyson Research Center ForestGEO Plot was provided by the International Center for Advanced Renewable Energy and Sustainability (I-CARES) at Washington University in St. Louis, ForestGEO, the National Science Foundation (DEB 1557094, DEB 2240431), Tyson Research Center, and Washington University in St. Louis’ Provost’s Office. We thank the Tyson Research Center staff and t…
University of California Santa Cruz	SantaCruz	ForestGEO	37.0124	-122.075	16	2011-2017	Gregory Gilbert ggilbert@ucsc.edu Alex Jones asjones@ucsc.edu	Funding: The UCSC Forest Ecology Research Plot was made possible by National Science Foundation grants to Gregory S. Gilbert (DEB-0515520, DEB-084259, and DEB-1655896), by the Pepper-Giberson Chair Fund, the Robert Headley Presidential Chair for Integral Ecology and Environmental Justice, the UCSC Campus Natural Reserve, the University of California, the ForestGEO global network, and by the hard …
Utah Forest	UFDP	ForestGEO	37.6615	-112.85	15.32	2015-2020	James A. Lutz james.lutz@usu.edu	Funding from the Utah Agricultural Experiment Station (1398 and 1711). Furniss, T. J., A. J. Larson, and J. A. Lutz. 2017. Reconciling niches and neutrality in a subalpine temperate forest. Ecosphere 8(6): Article01847. https://doi.org/10.1002/ecs2.1847 Birch, J. D., J. A. Lutz, S. Struckman, J. Miesel, and J. Karst. 2023. Large-diameter trees and deadwood correspond with belowground ectomycorrhi…
Wind River Forest	WFDP	ForestGEO	45.8197	-121.956	27.2	2011-2016	James A. Lutz james.lutz@usu.edu	Funding from the Utah Agricultural Experiment Station (1398 and 1711). Lutz, J. A., A. J. Larson, J. A. Freund, M. E. Swanson, K. J. Bible. 2013. The importance of large-diameter trees to forest structural heterogeneity. PLOS ONE 8(12): e82784. https://doi.org/10.1371/journal.pone.0082784 Lutz, J. A., A. J. Larson, T. J. Furniss, J. A. Freund, M. E. Swanson, D. C. Donato, K. J. Bible, J. Chen, an…
Xishuangbanna	XSBN	ForestGEO/CForBio	21.6117	101.574	20	2007-2012	Min Cao caom@xtbg.ac.cn	Cao, M., H. Zhu, H. Wang, G.-Y. Lan, Y.-H. Hu, S. Zhou, X. Deng, and J. Cui. 2008. Xishuangbanna tropical seasonal rainforest dynamics plot: Tree distribution maps, diameter tables and species documentation. Yunnan Science and Technology Press, Kunming.
Zofin	Zofin	ForestGEO	48.6638	14.7073	25	2012-2022	Kamil Král kamil.kral@vukoz.cz Pavel Šamonil samonil@vukoz.cz	Funding: Funding for the Žofín ForestGEO Plot was provided by the Czech Science Foundation, grant No. 23-06745S References: 1)Janik, D., Kral, K., Adam, D., Hort, L., Samonil, P., Unar, P., Vrska, T., McMahon, S. M. 2015. Tree spatial patterns of Fagus sylvatica expansion over 37 years, Forest Ecology and Management 375, 134－145p. 2) Šamonil, P. Daněk, J. A. Lutz, K. J. Anderson-Teixeira, J. Jaro…
